# Supplementary material for: Perceptions, Knowledge, and Experiences of Using Face Masks among Egyptian Healthcare Workers during the COVID-19 Pandemic: A Cross-Sectional Study
Source: Healthcare (Basel). 2023 Mar 13;11(6):838. doi: 10.3390/healthcare11060838 (PMC10048152; doi:10.3390/healthcare11060838)
Supplement: Supplementary file 1 [file healthcare-11-00838-s001.zip]

Archive with 1 entries (1 files):
- healthcare-2136539-supplementary.xlsx
