# Supplementary material for: Perceptions, Knowledge, and Experiences of Using Face Masks among Egyptian Healthcare Workers during the COVID-19 Pandemic: A Cross-Sectional Study
Source: Healthcare (Basel). 2023 Mar 13;11(6):838. doi: 10.3390/healthcare11060838 (PMC10048152; doi:10.3390/healthcare11060838)
Supplement: Supplementary file 1 [file healthcare-11-00838-s001.zip › healthcare-2136539-supplementary.xlsx]

## Sheet: Sheet1
		Q1	Q2	Q3	Q4	Q5	Q6	Q7	Q8	Q9	Q10	Q11	Q12	Q13	Q14	Q15	Q16	Q17	Q18	Q19	Q20	Q21	Q22	Q23	Q24	Q25	Q26	Q27	Q28	Q29	TOTAL
Q1	Pearson Correlation	1	-0.0240612	-0.0654999	-0.0240612	.a	.a	-0.0602866	0.0606196	0.0401648	0.116628	.368**	-0.156314	0.149807	-.274**	-.262**	-.207*	-0.0793123	-0.0341793	-0.0793123	-0.152854	.216*	0.110231	0.0684684	-0.142104	.260**	-0.0547809	.287**	-0.142488	.238*	.371**
	Sig. (2-tailed)		0.799411	0.488696	0.799411			0.524013	0.521719	0.671356	0.216555	5.68001e-05	0.0967509	0.111641	0.00313246	0.00485751	0.0274576	0.401574	0.718085	0.401574	0.104459	0.0211012	0.242993	0.469167	0.131503	0.00515763	0.562664	0.0019441	0.130452	0.0106356	4.92682e-05
	N	114	114	114	114	114	114	114	114	114	114	114	114	114	114	114	114	114	114	114	114	114	114	114	114	114	114	114	114	114	114
Q2	Pearson Correlation	-0.0240612	1	-0.0549478	-0.00884956	.a	.a	.399**	.321**	-0.0307425	.242**	-0.00884956	0.153928	-0.0179388	0.0876867	0.0562188	-0.0759701	-0.0291705	-0.0125709	-0.0291705	0.157413	.342**	0.0405423	-0.0831488	-0.10643	-0.0924359	-0.020148	-0.0524062	-0.0524062	-0.100922	.187*
	Sig. (2-tailed)	0.799411		0.561473	0.925548			1.08938e-05	0.000490605	0.745409	0.00958448	0.925548	0.102017	0.849749	0.353559	0.55244	0.421766	0.758015	0.894394	0.758015	0.0944001	0.000192066	0.668448	0.379116	0.259723	0.327993	0.831504	0.579743	0.579743	0.285335	0.0462344
	N	114	114	114	114	114	114	114	114	114	114	114	114	114	114	114	114	114	114	114	114	114	114	114	114	114	114	114	114	114	114
Q3	Pearson Correlation	-0.0654999	-0.0549478	1	-0.0549478	.a	.a	-0.0474739	.277**	.218*	0.130145	-0.0549478	0.0504284	0.107543	.383**	.303**	.311**	0.0324772	0.0753625	-0.109923	.429**	-0.160465	-0.045138	-.395**	0.150967	-.453**	-0.0267458	-.278**	.480**	0.14063	.201*
	Sig. (2-tailed)	0.488696	0.561473		0.561473			0.615963	0.00283339	0.0195683	0.167546	0.561473	0.594149	0.254745	2.61201e-05	0.0010358	0.00075065	0.731576	0.425499	0.244322	1.97128e-06	0.0881029	0.633452	1.40367e-05	0.108862	4.15479e-07	0.777583	0.00274437	6.52173e-08	0.135594	0.0321844
	N	114	114	114	114	114	114	114	114	114	114	114	114	114	114	114	114	114	114	114	114	114	114	114	114	114	114	114	114	114	114
Q4	Pearson Correlation	-0.0240612	-0.00884956	-0.0549478	1	.a	.a	-0.022173	-0.0275415	-0.0307425	-0.0366175	-0.00884956	-0.0574914	-0.0179388	0.0876867	0.0562188	-0.0759701	-0.0291705	-0.0125709	-0.0291705	-0.0562188	-0.0258436	0.0405423	0.10643	0.0831488	-0.0924359	-0.020148	-0.0524062	0.168865	0.0876867	-0.0795153
	Sig. (2-tailed)	0.799411	0.925548	0.561473				0.814859	0.771145	0.745409	0.698912	0.925548	0.543468	0.849749	0.353559	0.55244	0.421766	0.758015	0.894394	0.758015	0.55244	0.7849	0.668448	0.259723	0.379116	0.327993	0.831504	0.579743	0.0724895	0.353559	0.400367
	N	114	114	114	114	114	114	114	114	114	114	114	114	114	114	114	114	114	114	114	114	114	114	114	114	114	114	114	114	114	114
Q5	Pearson Correlation	.a	.a	.a	.a	.a	.a	.a	.a	.a	.a	.a	.a	.a	.a	.a	.a	.a	.a	.a	.a	.a	.a	.a	.a	.a	.a	.a	.a	.a	.a
	Sig. (2-tailed)
	N	114	114	114	114	114	114	114	114	114	114	114	114	114	114	114	114	114	114	114	114	114	114	114	114	114	114	114	114	114	114
Q6	Pearson Correlation	.a	.a	.a	.a	.a	.a	.a	.a	.a	.a	.a	.a	.a	.a	.a	.a	.a	.a	.a	.a	.a	.a	.a	.a	.a	.a	.a	.a	.a	.a
	Sig. (2-tailed)
	N	114	114	114	114	114	114	114	114	114	114	114	114	114	114	114	114	114	114	114	114	114	114	114	114	114	114	114	114	114	114
Q7	Pearson Correlation	-0.0602866	.399**	-0.0474739	-0.022173	.a	.a	1	.368**	.322**	0.140679	-0.022173	.209*	0.16855	0.140942	0.0516483	0.131128	-0.0730882	-0.031497	.205*	.216*	.243**	-0.0142213	-0.129167	-0.0291667	-0.153023	0.141349	-0.131306	-0.0389056	-0.095343	.265**
	Sig. (2-tailed)	0.524013	1.08938e-05	0.615963	0.814859				5.61163e-05	0.000474164	0.135458	0.814859	0.025567	0.0730311	0.134722	0.585245	0.164333	0.439639	0.739381	0.0289534	0.0210006	0.0092376	0.880626	0.17079	0.758046	0.104072	0.133587	0.163754	0.68109	0.312943	0.00443268
	N	114	114	114	114	114	114	114	114	114	114	114	114	114	114	114	114	114	114	114	114	114	114	114	114	114	114	114	114	114	114
Q8	Pearson Correlation	0.0606196	.321**	.277**	-0.0275415	.a	.a	.368**	1	.455**	.367**	-0.0275415	0.0404022	-0.0558291	0.142456	0.10109	-0.0367785	0.0242091	.209*	0.0242091	0.12053	0.0469176	-0.00168234	-0.127662	-0.0690066	-0.157538	0.0961468	-0.0865829	-0.0100678	-0.0532064	.367**
	Sig. (2-tailed)	0.521719	0.000490605	0.00283339	0.771145			5.61163e-05		3.61361e-07	5.84924e-05	0.771145	0.669527	0.555203	0.130541	0.284531	0.697653	0.798205	0.0258893	0.798205	0.201464	0.62011	0.985827	0.17587	0.465672	0.0941349	0.308862	0.359674	0.915334	0.573961	5.86395e-05
	N	114	114	114	114	114	114	114	114	114	114	114	114	114	114	114	114	114	114	114	114	114	114	114	114	114	114	114	114	114	114
Q9	Pearson Correlation	0.0401648	-0.0307425	.218*	-0.0307425	.a	.a	.322**	.455**	1	.400**	-0.0307425	.201*	-0.0623177	.245**	.195*	.222*	0.108705	0.18262	0.00368492	0.00710176	-0.089778	-.326**	-0.169109	0.0493671	-.262**	-0.0699922	-0.112175	.237*	0.125921	.299**
	Sig. (2-tailed)	0.671356	0.745409	0.0195683	0.745409			0.000474164	3.61361e-07		1.03025e-05	0.745409	0.0320983	0.510102	0.00859445	0.0373121	0.017432	0.249618	0.0518052	0.968962	0.940222	0.342152	0.000396671	0.0720715	0.601945	0.00491679	0.45931	0.234734	0.0110439	0.181884	0.0012253
	N	114	114	114	114	114	114	114	114	114	114	114	114	114	114	114	114	114	114	114	114	114	114	114	114	114	114	114	114	114	114
Q10	Pearson Correlation	0.116628	.242**	0.130145	-0.0366175	.a	.a	0.140679	.367**	.400**	1	-0.0366175	0.170357	0.0668043	0.102687	0.17369	0.0041913	0.154497	.343**	0.154497	0.0620323	0.0962415	0.0147624	-0.134868	-0.126611	-0.174848	0.0433514	-0.0947695	-0.0337315	-0.105426	.370**
	Sig. (2-tailed)	0.216555	0.00958448	0.167546	0.698912			0.135458	5.84924e-05	1.03025e-05		0.698912	0.0699638	0.480062	0.276951	0.0645818	0.964699	0.100741	0.000184467	0.100741	0.512045	0.308383	0.876119	0.152524	0.179484	0.0627937	0.646966	0.315876	0.721626	0.264274	5.1717e-05
	N	114	114	114	114	114	114	114	114	114	114	114	114	114	114	114	114	114	114	114	114	114	114	114	114	114	114	114	114	114	114
Q11	Pearson Correlation	.368**	-0.00884956	-0.0549478	-0.00884956	.a	.a	-0.022173	-0.0275415	-0.0307425	-0.0366175	1	-0.0574914	.493**	-0.100922	-0.157413	-0.0759701	-0.0291705	-0.0125709	-0.0291705	-0.0562188	.342**	0.0405423	-0.0831488	-0.10643	0.0957372	-0.020148	0.168865	-0.0524062	0.0876867	.276**
	Sig. (2-tailed)	5.68001e-05	0.925548	0.561473	0.925548			0.814859	0.771145	0.745409	0.698912		0.543468	2.4536e-08	0.285335	0.0944001	0.421766	0.758015	0.894394	0.758015	0.55244	0.000192066	0.668448	0.379116	0.259723	0.310937	0.831504	0.0724895	0.579743	0.353559	0.00295904
	N	114	114	114	114	114	114	114	114	114	114	114	114	114	114	114	114	114	114	114	114	114	114	114	114	114	114	114	114	114	114
Q12	Pearson Correlation	-0.156314	0.153928	0.0504284	-0.0574914	.a	.a	.209*	0.0404022	.201*	0.170357	-0.0574914	1	0.0977433	.451**	.320**	.394**	0.158941	-0.0816672	0.0892517	0.17201	0.063637	-0.18216	-.262**	0.0634273	-.403**	-0.0346231	-.340**	0.123248	-0.181334	-0.00441096
	Sig. (2-tailed)	0.0967509	0.102017	0.594149	0.543468			0.025567	0.669527	0.0320983	0.0699638	0.543468		0.30086	4.73669e-07	0.000508996	1.46125e-05	0.0912038	0.387697	0.345	0.0672514	0.501169	0.0524087	0.00485125	0.502583	8.60467e-06	0.714582	0.000210225	0.191411	0.0535056	0.96285
	N	114	114	114	114	114	114	114	114	114	114	114	114	114	114	114	114	114	114	114	114	114	114	114	114	114	114	114	114	114	114
Q13	Pearson Correlation	0.149807	-0.0179388	0.107543	-0.0179388	.a	.a	0.16855	-0.0558291	-0.0623177	0.0668043	.493**	0.0977433	1	-0.108997	-0.102565	-0.056466	-0.0591312	-0.0254824	.278**	0.102565	0.134242	0.0353386	-0.0724765	-0.023597	0.0987069	.192*	0.00590179	0.00590179	-0.013415	.357**
	Sig. (2-tailed)	0.111641	0.849749	0.254745	0.849749			0.0730311	0.555203	0.510102	0.480062	2.4536e-08	0.30086		0.248342	0.277529	0.550692	0.532012	0.787836	0.00275481	0.277529	0.154454	0.708946	0.443487	0.803202	0.296096	0.0407546	0.950308	0.950308	0.887348	9.78156e-05
	N	114	114	114	114	114	114	114	114	114	114	114	114	114	114	114	114	114	114	114	114	114	114	114	114	114	114	114	114	114	114
Q14	Pearson Correlation	-.274**	0.0876867	.383**	0.0876867	.a	.a	0.140942	0.142456	.245**	0.102687	-0.100922	.451**	-0.108997	1	.561**	.753**	0.164698	0.12456	0.0403564	.517**	-0.0193263	-0.159777	-.523**	.275**	-.667**	0.113756	-.556**	.478**	-0.0931024	-.242**
	Sig. (2-tailed)	0.00313246	0.353559	2.61201e-05	0.353559			0.134722	0.130541	0.00859445	0.276951	0.285335	4.73669e-07	0.248342		8.27435e-11	4.5731e-22	0.0799306	0.186691	0.66988	3.84892e-09	0.83828	0.0894923	2.39219e-09	0.00308318	5.27319e-16	0.228158	1.3114e-10	7.57108e-08	0.324502	0.00941697
	N	114	114	114	114	114	114	114	114	114	114	114	114	114	114	114	114	114	114	114	114	114	114	114	114	114	114	114	114	114	114
Q15	Pearson Correlation	-.262**	0.0562188	.303**	0.0562188	.a	.a	0.0516483	0.10109	.195*	0.17369	-0.157413	.320**	-0.102565	.561**	1	.442**	0.114894	0.0798596	0.044475	.267**	-0.14776	-0.120535	-.194*	0.154241	-.369**	0.0307188	-.417**	.333**	0.0819809	-.248**
	Sig. (2-tailed)	0.00485751	0.55244	0.0010358	0.55244			0.585245	0.284531	0.0373121	0.0645818	0.0944001	0.000508996	0.277529	8.27435e-11		8.58626e-07	0.223511	0.398323	0.638454	0.00413119	0.116676	0.201445	0.0382274	0.101315	5.31684e-05	0.745598	3.97838e-06	0.000295423	0.38587	0.00790294
	N	114	114	114	114	114	114	114	114	114	114	114	114	114	114	114	114	114	114	114	114	114	114	114	114	114	114	114	114	114	114
Q16	Pearson Correlation	-.207*	-0.0759701	.311**	-0.0759701	.a	.a	0.131128	-0.0367785	.222*	0.0041913	-0.0759701	.394**	-0.056466	.753**	.442**	1	-.187*	0.0287777	0.130217	.373**	-0.0110929	-0.180981	-.461**	.207*	-.506**	0.00230617	-.408**	.479**	-0.00284059	-.276**
	Sig. (2-tailed)	0.0274576	0.421766	0.00075065	0.421766			0.164333	0.697653	0.017432	0.964699	0.421766	1.46125e-05	0.550692	4.5731e-22	8.58626e-07		0.0463724	0.761175	0.167308	4.31708e-05	0.906751	0.0539803	2.50896e-07	0.0267596	9.05612e-09	0.980572	6.73185e-06	7.11783e-08	0.976071	0.00298556
	N	114	114	114	114	114	114	114	114	114	114	114	114	114	114	114	114	114	114	114	114	114	114	114	114	114	114	114	114	114	114
Q17	Pearson Correlation	-0.0793123	-0.0291705	0.0324772	-0.0291705	.a	.a	-0.0730882	0.0242091	0.108705	0.154497	-0.0291705	0.158941	-0.0591312	0.164698	0.114894	-.187*	1	-0.0414371	0.0134615	0.0963624	-0.0851874	-0.0796484	-0.1491	0.0241191	-0.18064	-0.0664133	-0.172745	0.119002	-0.0839849	0.177305
	Sig. (2-tailed)	0.401574	0.758015	0.731576	0.758015			0.439639	0.798205	0.249618	0.100741	0.758015	0.0912038	0.532012	0.0799306	0.223511	0.0463724		0.661575	0.88696	0.307773	0.367499	0.399576	0.11336	0.798939	0.054442	0.482641	0.0660729	0.20728	0.374325	0.0591305
	N	114	114	114	114	114	114	114	114	114	114	114	114	114	114	114	114	114	114	114	114	114	114	114	114	114	114	114	114	114	114
Q18	Pearson Correlation	-0.0341793	-0.0125709	0.0753625	-0.0125709	.a	.a	-0.031497	.209*	0.18262	.343**	-0.0125709	-0.0816672	-0.0254824	0.12456	0.0798596	0.0287777	-0.0414371	1	.195*	0.0718736	-0.0367112	-0.00806272	0.0165359	-0.0165359	-0.131306	-0.0286205	-0.0744438	-0.0744438	-0.143362	0.0448488
	Sig. (2-tailed)	0.718085	0.894394	0.425499	0.894394			0.739381	0.0258893	0.0518052	0.000184467	0.894394	0.387697	0.787836	0.186691	0.398323	0.761175	0.661575		0.0378554	0.447299	0.69818	0.932151	0.861377	0.861377	0.163754	0.76244	0.431179	0.431179	0.128088	0.635632
	N	114	114	114	114	114	114	114	114	114	114	114	114	114	114	114	114	114	114	114	114	114	114	114	114	114	114	114	114	114	114
Q19	Pearson Correlation	-0.0793123	-0.0291705	-0.109923	-0.0291705	.a	.a	.205*	0.0242091	0.00368492	0.154497	-0.0291705	0.0892517	.278**	0.0403564	0.044475	0.130217	0.0134615	.195*	1	0.0259437	0.0362046	-0.0187094	-0.0866095	-0.163352	0.00544096	.236*	-0.172745	-0.0268715	-.208*	0.177305
	Sig. (2-tailed)	0.401574	0.758015	0.244322	0.758015			0.0289534	0.798205	0.968962	0.100741	0.758015	0.345	0.00275481	0.66988	0.638454	0.167308	0.88696	0.0378554		0.784087	0.702146	0.843376	0.359526	0.0824603	0.954184	0.0113223	0.0660729	0.776565	0.0261306	0.0591305
	N	114	114	114	114	114	114	114	114	114	114	114	114	114	114	114	114	114	114	114	114	114	114	114	114	114	114	114	114	114	114
Q20	Pearson Correlation	-0.152854	0.157413	.429**	-0.0562188	.a	.a	.216*	0.12053	0.00710176	0.0620323	-0.0562188	0.17201	0.102565	.517**	.267**	.373**	0.0963624	0.0718736	0.0259437	1	0.14776	-0.0360576	-.368**	0.166918	-.388**	.358**	-.333**	.464**	0.0378373	.229*
	Sig. (2-tailed)	0.104459	0.0944001	1.97128e-06	0.55244			0.0210006	0.201464	0.940222	0.512045	0.55244	0.0672514	0.277529	3.84892e-09	0.00413119	4.31708e-05	0.307773	0.447299	0.784087		0.116676	0.703299	5.72313e-05	0.0758929	1.99717e-05	9.03214e-05	0.000295423	2.04893e-07	0.68939	0.0143434
	N	114	114	114	114	114	114	114	114	114	114	114	114	114	114	114	114	114	114	114	114	114	114	114	114	114	114	114	114	114	114
Q21	Pearson Correlation	.216*	.342**	-0.160465	-0.0258436	.a	.a	.243**	0.0469176	-0.089778	0.0962415	.342**	0.063637	0.134242	-0.0193263	-0.14776	-0.0110929	-0.0851874	-0.0367112	0.0362046	0.14776	1	0.118397	0.033995	-0.103199	0.0735113	0.108852	0.0892753	-0.0722704	0.0495237	.271**
	Sig. (2-tailed)	0.0211012	0.000192066	0.0881029	0.7849			0.0092376	0.62011	0.342152	0.308383	0.000192066	0.501169	0.154454	0.83828	0.116676	0.906751	0.367499	0.69818	0.702146	0.116676		0.209618	0.719542	0.274551	0.436989	0.248976	0.344872	0.444788	0.600792	0.00358874
	N	114	114	114	114	114	114	114	114	114	114	114	114	114	114	114	114	114	114	114	114	114	114	114	114	114	114	114	114	114	114
Q22	Pearson Correlation	0.110231	0.0405423	-0.045138	0.0405423	.a	.a	-0.0142213	-0.00168234	-.326**	0.0147624	0.0405423	-0.18216	0.0353386	-0.159777	-0.120535	-0.180981	-0.0796484	-0.00806272	-0.0187094	-0.0360576	0.118397	1	.225*	-0.0335216	.234*	0.0502132	0.138717	-.287**	-0.0733702	-0.136498
	Sig. (2-tailed)	0.242993	0.668448	0.633452	0.668448			0.880626	0.985827	0.000396671	0.876119	0.668448	0.0524087	0.708946	0.0894923	0.201445	0.0539803	0.399576	0.932151	0.843376	0.703299	0.209618		0.0162894	0.723288	0.0122869	0.595726	0.141048	0.00195897	0.437871	0.147581
	N	114	114	114	114	114	114	114	114	114	114	114	114	114	114	114	114	114	114	114	114	114	114	114	114	114	114	114	114	114	114
Q23	Pearson Correlation	0.0684684	-0.0831488	-.395**	0.10643	.a	.a	-0.129167	-0.127662	-0.169109	-0.134868	-0.0831488	-.262**	-0.0724765	-.523**	-.194*	-.461**	-0.1491	0.0165359	-0.0866095	-.368**	0.033995	.225*	1	-.216*	.652**	-0.016659	.381**	-.409**	0.0441479	-0.154256
	Sig. (2-tailed)	0.469167	0.379116	1.40367e-05	0.259723			0.17079	0.17587	0.0720715	0.152524	0.379116	0.00485125	0.443487	2.39219e-09	0.0382274	2.50896e-07	0.11336	0.861377	0.359526	5.72313e-05	0.719542	0.0162894		0.0208391	3.92579e-15	0.860356	2.9217e-05	6.15686e-06	0.640927	0.10128
	N	114	114	114	114	114	114	114	114	114	114	114	114	114	114	114	114	114	114	114	114	114	114	114	114	114	114	114	114	114	114
Q24	Pearson Correlation	-0.142104	-0.10643	0.150967	0.0831488	.a	.a	-0.0291667	-0.0690066	0.0493671	-0.126611	-0.10643	0.0634273	-0.023597	.275**	0.154241	.207*	0.0241191	-0.0165359	-0.163352	0.166918	-0.103199	-0.0335216	-.216*	1	-0.156952	0.016659	-0.00656532	0.118176	-0.115033	-.380**
	Sig. (2-tailed)	0.131503	0.259723	0.108862	0.379116			0.758046	0.465672	0.601945	0.179484	0.259723	0.502583	0.803202	0.00308318	0.101315	0.0267596	0.798939	0.861377	0.0824603	0.0758929	0.274551	0.723288	0.0208391		0.0953801	0.860356	0.94473	0.210475	0.222945	3.02116e-05
	N	114	114	114	114	114	114	114	114	114	114	114	114	114	114	114	114	114	114	114	114	114	114	114	114	114	114	114	114	114	114
Q25	Pearson Correlation	.260**	-0.0924359	-.453**	-0.0924359	.a	.a	-0.153023	-0.157538	-.262**	-0.174848	0.0957372	-.403**	0.0987069	-.667**	-.369**	-.506**	-0.18064	-0.131306	0.00544096	-.388**	0.0735113	.234*	.652**	-0.156952	1	0.0465999	.526**	-.465**	0.106774	0.0811364
	Sig. (2-tailed)	0.00515763	0.327993	4.15479e-07	0.327993			0.104072	0.0941349	0.00491679	0.0627937	0.310937	8.60467e-06	0.296096	5.27319e-16	5.31684e-05	9.05612e-09	0.054442	0.163754	0.954184	1.99717e-05	0.436989	0.0122869	3.92579e-15	0.0953801		0.622482	1.90685e-09	1.88422e-07	0.258179	0.390799
	N	114	114	114	114	114	114	114	114	114	114	114	114	114	114	114	114	114	114	114	114	114	114	114	114	114	114	114	114	114	114
Q26	Pearson Correlation	-0.0547809	-0.020148	-0.0267458	-0.020148	.a	.a	0.141349	0.0961468	-0.0699922	0.0433514	-0.020148	-0.0346231	.192*	0.113756	0.0307188	0.00230617	-0.0664133	-0.0286205	.236*	.358**	0.108852	0.0502132	-0.016659	0.016659	0.0465999	1	-0.119315	-0.0185601	-0.143891	0.122465
	Sig. (2-tailed)	0.562664	0.831504	0.777583	0.831504			0.133587	0.308862	0.45931	0.646966	0.831504	0.714582	0.0407546	0.228158	0.745598	0.980572	0.482641	0.76244	0.0113223	9.03214e-05	0.248976	0.595726	0.860356	0.860356	0.622482		0.206081	0.84461	0.126672	0.194272
	N	114	114	114	114	114	114	114	114	114	114	114	114	114	114	114	114	114	114	114	114	114	114	114	114	114	114	114	114	114	114
Q27	Pearson Correlation	.287**	-0.0524062	-.278**	-0.0524062	.a	.a	-0.131306	-0.0865829	-0.112175	-0.0947695	0.168865	-.340**	0.00590179	-.556**	-.417**	-.408**	-0.172745	-0.0744438	-0.172745	-.333**	0.0892753	0.138717	.381**	-0.00656532	.526**	-0.119315	1	-.310**	0.0642287	0.182095
	Sig. (2-tailed)	0.0019441	0.579743	0.00274437	0.579743			0.163754	0.359674	0.234734	0.315876	0.0724895	0.000210225	0.950308	1.3114e-10	3.97838e-06	6.73185e-06	0.0660729	0.431179	0.0660729	0.000295423	0.344872	0.141048	2.9217e-05	0.94473	1.90685e-09	0.206081		0.000778206	0.49719	0.0524943
	N	114	114	114	114	114	114	114	114	114	114	114	114	114	114	114	114	114	114	114	114	114	114	114	114	114	114	114	114	114	114
Q28	Pearson Correlation	-0.142488	-0.0524062	.480**	0.168865	.a	.a	-0.0389056	-0.0100678	.237*	-0.0337315	-0.0524062	0.123248	0.00590179	.478**	.333**	.479**	0.119002	-0.0744438	-0.0268715	.464**	-0.0722704	-.287**	-.409**	0.118176	-.465**	-0.0185601	-.310**	1	.519**	.241**
	Sig. (2-tailed)	0.130452	0.579743	6.52173e-08	0.0724895			0.68109	0.915334	0.0110439	0.721626	0.579743	0.191411	0.950308	7.57108e-08	0.000295423	7.11783e-08	0.20728	0.431179	0.776565	2.04893e-07	0.444788	0.00195897	6.15686e-06	0.210475	1.88422e-07	0.84461	0.000778206		3.22947e-09	0.00992985
	N	114	114	114	114	114	114	114	114	114	114	114	114	114	114	114	114	114	114	114	114	114	114	114	114	114	114	114	114	114	114
Q29	Pearson Correlation	.238*	-0.100922	0.14063	0.0876867	.a	.a	-0.095343	-0.0532064	0.125921	-0.105426	0.0876867	-0.181334	-0.013415	-0.0931024	0.0819809	-0.00284059	-0.0839849	-0.143362	-.208*	0.0378373	0.0495237	-0.0733702	0.0441479	-0.115033	0.106774	-0.143891	0.0642287	.519**	1	.364**
	Sig. (2-tailed)	0.0106356	0.285335	0.135594	0.353559			0.312943	0.573961	0.181884	0.264274	0.353559	0.0535056	0.887348	0.324502	0.38587	0.976071	0.374325	0.128088	0.0261306	0.68939	0.600792	0.437871	0.640927	0.222945	0.258179	0.126672	0.49719	3.22947e-09		6.78884e-05
	N	114	114	114	114	114	114	114	114	114	114	114	114	114	114	114	114	114	114	114	114	114	114	114	114	114	114	114	114	114	114
TOTAL	Pearson Correlation	.371**	.187*	.201*	-0.0795153	.a	.a	.265**	.367**	.299**	.370**	.276**	-0.00441096	.357**	-.242**	-.248**	-.276**	0.177305	0.0448488	0.177305	.229*	.271**	-0.136498	-0.154256	-.380**	0.0811364	0.122465	0.182095	.241**	.364**	1
	Sig. (2-tailed)	4.92682e-05	0.0462344	0.0321844	0.400367			0.00443268	5.86395e-05	0.0012253	5.1717e-05	0.00295904	0.96285	9.78156e-05	0.00941697	0.00790294	0.00298556	0.0591305	0.635632	0.0591305	0.0143434	0.00358874	0.147581	0.10128	3.02116e-05	0.390799	0.194272	0.0524943	0.00992985	6.78884e-05
	N	114	114	114	114	114	114	114	114	114	114	114	114	114	114	114	114	114	114	114	114	114	114	114	114	114	114	114	114	114	114
**. Correlation is significant at the 0.01 level (2-tailed).
*. Correlation is significant at the 0.05 level (2-tailed).
a. Cannot be computed because at least one of the variables is constant.
